# Supplementary material for: Utilizing machine learning algorithms for the prediction of carotid artery plaques in a Chinese population
Source: Front Physiol. 2023 Nov 6;14:1295371. doi: 10.3389/fphys.2023.1295371 (PMC10657816; doi:10.3389/fphys.2023.1295371)
Supplement: Supplementary file 1 [file Table1.XLS]

## Sheet: Table 1. Patient Characteristic
Characteristic	Absence of Carotid Plaques (N=4047)		Presence of Carotid Plaques (N=1164)		P-value
	(mean/number)	(SD/proportion)	(mean/number)	(SD/proportion)
Age	48.11	9.11	57.88	7.07	<0.001
Sex					<0.001
Female	1221	0.302	266	0.229
Male	2826	0.698	898	0.771
Sp	121.23	15.77	129.49	16.58	<0.001
BMI	24.73	3.19	25	3.06	0.008
Fbg	5.1	1.13	5.48	1.58	<0.001
TC	4.9	0.92	5.02	1	<0.001
HDL-c	1.28	0.31	1.27	0.31	0.45
LDL-c	2.97	0.82	3.17	0.89	<0.001
Lp(a)	199.59	217.28	221.94	258.91	0.007
ALT	26.71	17.24	24.59	14.71	<0.001
BUN	5.13	1.24	5.56	1.36	<0.001
Cr	72.29	15.09	75.38	16.15	<0.001
UA	343.07	84.36	352.19	85.85	0.001

## Sheet: Table 2. Model Evaluation
Model	Accuracy	Sensitivity	Specificity	PPV	NPV	F1 Score	Kappa	AUC
LR	0.818298	0.381089	0.943987	0.661692	0.84141	0.483636	0.382928	0.834146
SVM	0.801663	0.275072	0.953048	0.627451	0.820567	0.38247	0.285177	0.788999
ANN	0.800384	0.309456	0.941516	0.603352	0.825867	0.409091	0.303669	0.817426
RF	0.872041	0.561605	0.961285	0.806584	0.884091	0.662162	0.586334	0.913072
LightGBM	0.918746	0.882521	0.92916	0.781726	0.964927	0.829071	0.776033	0.972329
XGBoost	0.895074	0.885387	0.897858	0.713626	0.964602	0.790281	0.721388	0.965238
